# Supplementary material for: Cross-Sectional Examination of Hospital Visits in the Year Prior to Suicide Death in Illinois
Source: West J Emerg Med. 2026 Mar 2;27(2):345–50. doi: 10.5811/westjem.49106 (PMC13016051; doi:10.5811/westjem.49106)
Supplement: Supplementary file 1 [file wjem-27-345-s001.xlsx]

## Sheet: Sheet1
Visit Type	Code Type	Compressed Codes
Seen for deliberate self harm	ICD-9	E950-E9589
Seen for deliberate self harm	ICD-10	X71-X710XXA; X711-X711XXA; X72-X72XXA; X718-X718XXA; X719-X719XXA; X72-X72XXXA; X73-X730XXA; X731-X731XXA; X732-X732XXA; X738-X738XXA; X739-X739XXA; X74-X7401XA; X7402-X7402XA; X7409-X7409XA; X748-X748XXA; X749-X749XXA; X75-X75XXXA; X76-X76XXXA; X77-X770XXA; X771-X771XXA; X772-X772XXA; X773-X773XXA; X778-X778XXA; X779-X779XXA; X78-X780XXA; X781-X781XXA; X782-X782XXA; X788-X788XXA; X789-X789XXA; X…
Seen for suicidal ideation	ICD-9	V6284
Seen for suicidal ideation	ICD-10	R45851
Seen for mental health	ICD-9	290-2099; 293-3029; 306- 319
Seen for mental health	ICD-10	F01-F09, F20-F99
Seen for substance abuse	ICD-9	291-2919; 292-2929; 303-30393; 304-30493; 3051-30593
Seen for substance abuse	ICD-10	F10-F1699; F18-F1999
Modeled after groupings found in : Berrigan J, Miller M, Zhang W, Azrael D, Barber C. Hospital visit histories of suicide decedents: a study in Utah. Inj Prev. 2022 Jun;28(3):259-261. doi: 10.1136/injuryprev-2022-044524. Epub 2022 Mar 10. PMID: 35273068.
